# Supplementary material for: Inhibition of Venezuelan Equine Encephalitis Virus Using Small Interfering RNAs
Source: Viruses. 2022 Jul 26;14(8):1628. doi: 10.3390/v14081628 (PMC9331859; doi:10.3390/v14081628)
Supplement: Supplementary file 1 [file viruses-14-01628-s001.zip]

Archive with 1 entries (1 files):
- viruses-1794458-supplementary.pdf
